# Supplementary material for: A method for evaluating breast cancer screening strategies using screen-preventable loss of life
Source: PLoS One. 2020 Dec 4;15(12):e0243113. doi: 10.1371/journal.pone.0243113 (PMC7717532; doi:10.1371/journal.pone.0243113)
Supplement: S1 File — Excel.xlsx workbook with monthly data used to create screen-PLL curves for Fig 2. (XLSX) [file pone.0243113.s001.xlsx]

## Sheet: screen PLL data
Age (Months)	360	361	362	363	364	365	366	367	368	369	370	371	372	373	374	375	376	377	378	379	380	381	382	383	384	385	386	387	388	389	390	391	392	393	394	395	396	397	398	399	400	401	402	403	404	405	406	407	408
Age (Years)	30	30.0833	30.1667	30.25	30.3333	30.4167	30.5	30.5833	30.6667	30.75	30.8333	30.9167	31	31.0833	31.1667	31.25	31.3333	31.4167	31.5	31.5833	31.6667	31.75	31.8333	31.9167	32	32.0833	32.1667	32.25	32.3333	32.4167	32.5	32.5833	32.6667	32.75	32.8333	32.9167	33	33.0833	33.1667	33.25	33.3333	33.4167	33.5	33.5833	33.6667	33.75	33.8333	33.9167	34
No Screening screen-PLL (months)	66683	66176	68987	69885	71143	72672	73257	73802	73707	81348	82708	87065	92803	94177	93199	95603	98409	99885	103365	107566	109297	113806	111841	113325	117570	119774	121931	119890	119257	120439	121370	116118	117355	124354	122092	125502	126405	132625	136868	139624	141731	143528	147085	149573	152896	156817	158922	161067	162976
ACS screen-PLL (months)	74388	74791	78448	76388	73835	74052	73837	76408	80095	81659	80114	80762	84735	85065	87684	86877	90072	90841	89547	89870	93793	95789	97650	97773	100542	100602	104093	105650	107059	109452	114021	115878	120410	124300	126599	127431	134434	135483	136022	137647	141430	143492	144568	146036	148021	154034	154922	157788	160903
USPSTF screen-PLL (months)	75911	76411	76033	76955	77810	82602	83105	84065	84704	82151	80583	79044	79712	83731	86079	91266	97786	98931	99270	102940	104488	103921	109120	110576	113181	113510	114283	116464	118201	124215	127025	126580	131643	130759	132755	129716	130314	134983	138391	141686	146724	150993	149777	150819	149950	150529	155387	160441	162980
Triennial screen-PLL (months)	83148	82588	83854	82974	84909	86961	91562	94143	92749	93970	98303	99314	99849	102476	99855	101971	105315	106659	109938	111603	112922	116126	115200	118354	119757	119866	120750	120040	125249	126188	132367	138803	143847	144655	147184	151407	154700	156808	156739	159916	158384	159251	159279	167160	168671	172526	174401	174705	175548
[truncated: 672 more columns]
